# Supplementary material for: Biliary Tract and Pancreatic Cancer (BTPC) in Adult Patients: The Role of the Biliary Microbiota in Cancer and Therapeutic Strategies—A Scoping Review
Source: Cancers (Basel). 2026 Jun 8;18(12):1875. doi: 10.3390/cancers18121875 (PMC13297221; doi:10.3390/cancers18121875)
Supplement: Supplementary file 1 [file cancers-18-01875-s001.zip]

Archive with 1 entries (1 files):
- cancers-4324017-supplementary.pdf
